# Supplementary material for: Data set of balance of Russia's regional economy in 2005–2024 based on the methodology of calculation of “underdevelopment whirlpools”
Source: Data Brief. 2020 Jun 10;31:105821. doi: 10.1016/j.dib.2020.105821 (PMC7305379; doi:10.1016/j.dib.2020.105821)
Supplement: Supplementary file 1 [file mmc1.xml]

<?xml version="1.0" encoding="utf-8" standalone="no"?>
<data>
  <datasets>
    <author>elenapopkova@yahoo.com</author>
    <type>0</type>
    <dataset>
      <value>4</value>
      <reason>Data will be made available on request</reason>
      <comments />
    </dataset>
  </datasets>
</data>
